# Supplementary material for: Expedient single-round selection of hyper-modified aptamer targeting insulin receptor from over-represented dually nucleobase-modified DNA libraries
Source: Nat Commun. 2026 May 27;17:6895. doi: 10.1038/s41467-026-73676-y (PMC13389011; doi:10.1038/s41467-026-73676-y)
Supplement: Supplementary file 4 — Source Data [file 41467_2026_73676_MOESM4_ESM.xlsx]

## Sheet: Figure 1B
Figure 1B. Distributions of sequence abundances within 2nd partition step of natural L1 and modified L2 and L3 over-represented N15 libraries.
	L1 Selection			L2 Selection			L3 Selection
	Number of reads	Number of sequences		Number of reads	Number of sequences		Number of reads	Number of sequences
	23	1		263	1		552	1
	17	1		252	1		308	1
	16	1		213	1		300	1
	15	3		202	1		298	1
	14	2		195	2		274	1
	13	2		194	1		268	1
	12	1		182	1		262	1
	11	4		171	1		261	1
	10	12		168	1		259	1
	9	18		167	1		252	1
	8	53		165	1		251	1
	7	208		158	1		246	1
	6	1218		157	1		228	1
	5	8850		151	1		217	1
	4	62525		150	3		208	1
	3	442487		149	2		203	1
	2	2958660		148	1		193	1
	1	17451188		145	1		189	1
				140	1		187	1
				136	1		185	2
				127	2		184	1
				125	2		181	1
				122	1		177	2
				121	1		175	1
				120	2		168	1
				118	2		167	2
				116	1		162	1
				115	1		161	1
				112	1		158	1
				111	2		153	1
				107	2		151	1
				106	2		150	1
				105	2		149	1
				104	1		148	1
				101	1		146	1
				99	2		145	1
				98	2		143	1
				97	1		140	1
				95	2		139	1
				93	2		138	1
				91	1		136	1
				90	1		132	2
				88	3		131	3
				86	2		130	1
				85	3		129	2
				83	1		126	2
				80	1		125	2
				78	1		124	3
				77	1		123	1
				76	1		122	1
				75	2		121	1
				74	4		120	2
				73	1		119	2
				72	3		116	3
				71	2		115	3
				70	2		114	3
				69	2		113	1
				68	2		112	1
				67	4		111	2
				66	1		110	1
				65	1		109	2
				64	4		107	2
				63	6		106	5
				62	7		105	2
				61	5		104	1
				60	2		102	1
				59	3		101	1
				58	5		100	1
				57	5		99	1
				56	5		98	3
				55	8		96	2
				54	4		95	5
				53	5		94	1
				52	3		93	4
				51	6		92	2
				50	2		91	3
				49	4		90	1
				48	6		89	7
				47	5		88	5
				46	3		87	4
				45	3		86	3
				44	5		85	1
				43	8		84	3
				42	4		83	5
				41	4		80	5
				40	5		79	6
				39	9		78	7
				38	6		77	1
				37	10		76	8
				36	9		75	2
				35	6		74	4
				34	9		73	4
				33	20		72	3
				32	19		71	3
				31	19		70	6
				30	14		69	5
				29	13		68	6
				28	8		67	7
				27	17		66	12
				26	18		65	11
				25	29		64	9
				24	24		63	8
				23	30		62	10
				22	25		61	5
				21	41		60	4
				20	40		59	6
				19	39		58	6
				18	53		57	10
				17	53		56	8
				16	64		55	9
				15	78		54	9
				14	82		53	6
				13	112		52	16
				12	132		51	10
				11	132		50	13
				10	184		49	8
				9	254		48	18
				8	351		47	12
				7	516		46	9
				6	1154		45	17
				5	4325		44	13
				4	27734		43	20
				3	233868		42	20
				2	2318083		41	25
				1	19475275		40	19
							39	20
							38	20
							37	19
							36	36
							35	34
							34	34
							33	33
							32	37
							31	51
							30	38
							29	50
							28	35
							27	56
							26	78
							25	42
							24	66
							23	70
							22	82
							21	92
							20	86
							19	110
							18	120
							17	144
							16	158
							15	222
							14	233
							13	344
							12	584
							11	1090
							10	2571
							9	6601
							8	17541
							7	48150
							6	124933
							5	309990
							4	723178
							3	1584958
							2	3374076
							1	7636278

## Sheet: Figure 1C
Figure 1C. K-mer PCA plot of L2-identified clusters.
	Cluster	PC1	PC2
	1	0.571672	-2.27862
	5	0.354042	1.05656
	7	-2.45791	-0.125568
	8	1.45805	1.35114
	8	1.4181	1.47699
	11	-2.18437	1.81
	1	0.263949	-1.10482
	8	1.82398	1.45648
	1	0.88842	-2.14576
	8	1.32664	0.873147
	1	0.977995	-1.73214
	1	0.800851	-2.26719
	1	0.885051	-1.8528
	8	1.65	1.88035
	5	1.39825	-0.436406
	1	0.345046	-1.18868
	11	-1.85871	1.97487
	7	-2.2273	0.156975
	1	0.65924	-2.15719
	8	1.52672	1.39981
	8	0.835615	0.795682
	11	-2.18946	1.81214
	1	0.748815	-1.74356
	1	0.59623	-1.90882
	8	1.4066	1.1823
	1	0.843208	-2.14258
	1	0.655871	-1.86422
	7	-2.31403	-0.0213523
	7	-2.37223	-0.465595
	1	0.619636	-0.671112
	5	1.68594	1.23334
	11	-1.5516	0.998693
	1	0.547062	-1.69752
	11	-2.26317	1.39335
	1	0.634631	-1.5761
	11	-2.18437	1.81
	7	-1.96558	-0.240788
	8	1.28669	0.998991
	8	1.4419	1.11067
	7	-2.26867	-0.726294
	7	-2.52105	-0.0351146
	1	0.270609	-1.76484
	1	0.354809	-1.35045
	7	-1.78341	-0.19694
	5	-0.54814	0.281145
	1	0.724206	-1.16247
	1	0.456449	-0.940507
	11	-2.12884	1.83013
	1	0.443388	-1.88681
	8	1.51859	1.40235
	1	0.501164	-1.82729
	1	-0.600365	-0.149761
	7	-2.40083	-0.464534
	8	1.62827	0.934891
	7	-1.93902	-0.0540188
	8	1.32167	0.867112
	8	1.59856	1.71151
	5	0.40962	1.26731
	8	1.89265	1.50514
	1	0.704061	-1.76569
	11	-2.27116	1.78406
	8	1.48677	1.52565
	1	0.699097	-1.77173
	5	0.348217	0.0923154
	8	1.59299	1.11268
	1	0.0900257	-0.299314
	7	-2.85943	-0.446347
	7	-2.58693	-0.541017
	5	-0.971601	0.325343
	1	0.358178	-1.64341
	8	1.26792	1.53455
	5	2.05187	1.33868
	8	1.23372	0.882458
	8	1.51363	1.39632
	11	-2.16052	1.04007
	8	1.36665	1.30815
	7	-2.41057	-0.121501
	5	1.34699	0.831695
	1	0.0414293	-1.77626
	1	0.614028	-2.154
	1	0.298918	-0.674797
	8	1.71867	1.92901
	7	-2.24551	0.00815432
	7	-2.23855	-0.306305

## Sheet: Figure 1D
Figure 1D. FNBA assay of top clustered sequences from L1, L2 and L3 (Fluorescence intensity [a.u] measured at 633ex/678em).
		Selection	L1					L2					L3
		Candidate	1	2	3	4	5	1	2	3	4	5	1	2	3	4	5
	Experiment 1	Replicate 1	400.5	207.5	0	13.5	0	7226.5	22712.5	5065.5	3349.5	29872.5	15985.5	3437.5	15274.5	11127.5	2525.5
		Replicate 2	277.5	37.5	181.5	161.5	152.5	6454.5	20647.5	5598.5	3070.5	40637.5	18578.5	2585.5	15100.5	11907.5	2586.5
		Replicate 3	365.5	363.5	232.5	293.5	143.5	7634.5	21489.5	6075.5	3295.5	32203.5	16593.5	2980.5	17880.5	10900.5	2041.5
		Replicate 4	208.5	163.5	75.5	214.5	4.5	5879.5	22653.5	6167.5	3588.5	28899.5	17221.5	3076.5	15078.5	11023.5	2911.5
	Experiment 2	Replicate 1	73	94	859	73	248	6545	12426	2580	1170	31111	19338	1083	7695	4822	1059
		Replicate 2	59	220	341	75	108	10784	16141	4015	5535		11902	1967	15582	4368	852
		Replicate 3	298	424	168	242	327	5184	15520	3036	1377	29742	10206	2142	7656	5755	1029
		Replicate 4	644	194	360	51	267		14277	2649	1442	28976	20150	1822	14499	4581	1172

## Sheet: Figure 1E
Figure 1E. K-mer PCA plot of L3-identified clusters.
	Cluster	PC1	PC2
	1	1.81949	-1.25641
	1	1.88799	-0.471109
	1	2.00947	-0.816928
	3	-0.677414	-1.13088
	1	1.73833	-0.940871
	1	1.54002	-1.68778
	1	1.61351	-1.71636
	1	2.04357	-0.712832
	1	1.62227	-1.39867
	5	1.32305	2.57809
	6	-2.25138	-0.0560312
	5	1.22808	2.61385
	6	-2.10955	0.262474
	1	1.65212	-0.355105
	1	1.26616	-1.63761
	1	1.17241	-0.93737
	5	1.26408	2.39214
	6	-2.45712	0.140473
	5	1.22808	2.61385
	1	2.2938	-1.37856
	8	-1.22174	0.266925
	1	1.35756	-1.0699
	5	0.347738	2.61059
	3	-0.508924	-0.980889
	5	1.28233	2.12287
	1	1.97462	-0.555345
	1	1.46909	-1.45346
	3	-0.510533	-0.976313
	6	-2.31288	-0.106274
	1	1.79184	-0.644503
	1	1.48498	-1.2161
	3	-0.575323	-1.22861
	8	-1.16122	-0.302439
	1	1.36963	-0.795118
	3	-0.00203912	-1.55457
	6	-2.33009	0.414028
	5	1.22808	2.61385
	1	1.96132	-1.00194
	1	1.35895	-0.888139
	1	1.56394	-1.12905
	5	0.406708	2.79654
	1	1.69346	-0.895519
	6	-2.07118	-0.0453755
	5	1.26408	2.39214
	1	1.28992	-1.58114
	5	0.311738	2.8323
	1	1.77295	-1.28471
	3	-0.497847	-1.14974
	5	0.311738	2.8323
	1	1.9255	-0.581368
	8	-1.16799	0.33442
	8	-1.58777	-0.404528
	8	-0.838569	-0.441443
	6	-2.23942	0.27162
	6	-2.22787	0.10721
	8	-0.120717	-0.464891
	5	1.26825	2.32169
	6	-2.43082	0.234752
	5	0.921292	2.2047
	8	-1.02314	-0.893902
	1	1.61712	-1.48938
	1	1.09016	-1.22648
	1	2.14677	-0.567756
	6	-2.55403	0.136711
	6	-2.41777	0.382614
	5	1.27341	1.69298
	6	-2.36071	0.941517
	8	-1.21785	-0.401457
	1	1.51415	-1.2815
	1	1.44615	-0.815049
	5	1.37917	2.07689
	1	1.59523	-1.6572
	8	-1.1289	-0.322473
	3	-0.450168	-0.922987
	1	1.28847	-0.479574
	1	1.85069	-1.04078
	1	1.59516	-0.940972
	8	-1.01686	0.106774
	1	1.81949	-1.25641
	1	1.39017	-1.34565
	8	-1.27379	-0.0209088
	3	-0.536112	-0.995475
	1	1.88702	-1.21528
	5	0.181397	2.60196
	5	1.14175	1.84035
	8	-1.47362	-0.539734
	3	-0.134489	-0.487184
	1	1.59371	-0.251535
	1	1.16727	-1.02808
	6	-2.68887	0.117319
	3	-0.849997	-1.12191
	5	1.32305	2.57809
	5	1.01869	2.04601
	6	-1.8525	-0.385518
	1	-0.143341	-1.68997
	5	0.906281	2.1174
	5	0.821551	1.73045
	3	-0.609664	-0.896263
	1	1.80879	-1.62774
	6	-2.26572	0.177342
	1	1.46669	-1.15694
	1	1.64837	-1.48168
	6	-2.52591	0.401175
	5	1.18736	2.15863
	5	0.365989	2.34132
	6	-1.85204	-0.318932
	1	1.61581	-0.474128
	6	-2.3298	0.43635
	3	-0.50779	-1.18748
	5	0.7226	1.81302
	6	-2.69826	0.383458
	8	-1.54997	-0.645434
	1	1.97589	-0.827649
	5	0.687131	1.25683
	8	-1.53437	-0.669748
	8	-1.04265	-0.39578
	5	0.69598	2.01011
	3	-0.271534	-0.456606
	3	-0.756374	-1.21794
	3	-0.322646	-1.14406
	1	2.01652	-0.971362
	3	-0.324643	-0.957728
	5	1.12061	1.3485
	1	2.06574	-0.794878
	3	-0.916494	-1.17714
	6	-2.28945	0.422635
	5	0.826322	2.24046
	8	-1.3352	-0.346873
	3	0.167496	-0.768603
	3	-0.746162	-0.700958
	6	-2.31482	-0.321438
	1	1.94297	-0.872149
	5	0.862322	2.01875
	3	-0.340996	-1.01426
	5	1.11473	2.07695
	3	-0.671527	-1.29251
	8	-1.19379	-0.168134
	1	-0.367242	-0.0537258
	5	1.09774	2.3835
	8	-0.980048	0.327823
	5	0.81131	2.15316
	1	1.61588	-0.333581
	1	1.72062	0.4302
	1	1.54018	-1.18552
	8	-1.59331	-0.503959
	5	1.34385	2.61521
	1	2.06417	-0.964304
	1	1.30676	-1.45297
	6	-0.72644	-0.587684
	8	-1.41811	-0.498282
	6	-2.62554	-0.172615
	8	-1.69125	-0.367309
	6	-2.39105	0.24993
	8	-1.60372	-0.71293
	6	-2.57778	0.0802401
	6	-2.37137	-0.338915
	3	-0.554646	-1.05361
	8	-1.11348	-0.0941858
	5	1.09432	1.25422
	5	1.28625	2.31009
	6	-2.53869	0.728724
	1	1.2653	-1.5276
	3	-0.665241	-0.997298
	6	-2.46131	0.7822
	5	1.34385	2.61521
	8	-0.864362	-0.943997
	6	-2.32019	0.131086
	1	1.88395	-1.29269
	6	-2.03902	-0.156444
	8	-1.6941	-0.35527
	8	-1.00598	0.0842323
	1	1.79365	-1.28411
	5	1.52713	0.630319
	1	1.87621	0.188477
	6	-1.5947	0.819723
	6	-2.02	-0.146485
	8	-1.08718	9.22986e-05
	1	1.14537	-1.1959
	1	1.41729	-0.204565
	6	-1.56868	0.62649
	6	-2.30392	0.0300702
	3	-0.905914	-0.946847
	3	-0.0752358	-0.958873
	6	-1.98047	-0.426551
	8	-1.39954	-0.501022
	1	1.76777	-0.877827
	6	-2.50778	0.647531
	6	-2.02216	0.334095
	5	0.225405	2.05881
	8	-0.976158	-0.340559
	8	-0.905772	-0.475145
	8	-1.21662	-0.122957
	3	-0.715774	-1.03329
	5	1.15074	1.0232
	5	0.42954	1.20599
	6	-2.25139	0.00800343
	1	1.45289	-1.46792
	6	-2.11159	-0.18361
	6	-1.97515	0.748731
	6	-2.27514	-0.112502
	3	-1.09169	-1.18281
	5	1.54142	1.72138
	8	-1.23292	-0.49506
	3	0.0768386	-0.609264
	5	1.30425	2.09998
	5	0.347738	2.61059
	5	1.0159	0.854473
	1	1.57097	-0.0395623
	1	1.52476	-0.0940481
	8	-1.13304	-0.0381198
	1	1.5965	-1.19534
	8	-1.07061	0.0392789
	5	0.311738	2.8323

## Sheet: Figure 1F
Figure 1F.Distributions of sequence abundances within both partition steps of modified L2' library (independent SRS from L2).
	Initial Library			1st Partition			2nd Partition			HIR-6			HIR-8
	Number of reads	Number of sequences		Number of reads	Number of sequences		Number of reads	Number of sequences		Number of reads	Number of sequences		Number of reads	Number of sequences
	6.87	2		19.48	1		476	1		328.79	1		293.56	1
	6.01	17		18.62	2		387.21	1
	4.87	346		17.47	3		346.26	2
	4.01	6021		16.61	8		332.51	1
	2.86	102843		15.47	5		328.79	1
	2	1832315		14.61	14		311.32	1
	0.86	24636687		13.75	21		293.56	1
				12.6	26		280.1	1
				11.74	28		276.09	2
				10.6	43		258.62	1
				9.74	84		253.75	1
				8.88	120		252.6	1
				7.73	221		251.75	1
				6.87	389		247.74	1
				5.73	747		244.87	1
				4.87	2166		230.27	1
				4.01	12305		228.26	2
				2.86	139385		226.26	1
				2	2031192		217.66	1
				0.86	24854138		208.79	1
							206.78	1
							205.92	1
							204.78	2
							202.77	1
							194.18	1
							192.17	3
							189.31	1
							188.16	2
							187.31	1
							185.3	6
							182.44	1
							180.43	1
							179.57	1
							178.43	2
							177.57	3
							175.56	1
							174.7	2
							171.55	1
							170.69	3
							166.68	1
							164.97	2
							163.82	1
							161.82	2
							160.96	2
							160.1	1
							158.95	3
							158.09	1
							156.95	2
							152.08	1
							150.36	1
							149.21	1
							146.35	2
							145.49	1
							144.35	2
							143.49	2
							142.34	3
							141.48	1
							140.34	2
							138.62	3
							137.47	4
							135.47	1
							134.61	2
							132.6	1
							131.74	2
							130.6	2
							129.74	2
							128.88	1
							127.73	1
							125.73	1
							124.87	3
							124.01	2
							122.87	3
							122.01	3
							120.86	3
							120	3
							117.14	1
							115.99	3
							115.13	1
							114.27	3
							113.13	2
							112.27	1
							111.12	1
							110.26	2
							109.12	5
							108.26	1
							107.4	2
							106.25	2
							105.4	2
							104.25	2
							103.39	4
							102.53	3
							101.39	2
							100.53	4
							99.38	6
							98.52	3
							97.66	5
							96.52	6
							95.66	6
							94.51	4
							93.65	4
							92.79	3
							91.65	3
							90.79	8
							89.64	5
							88.78	1
							87.92	6
							86.78	6
							85.92	3
							84.77	6
							83.92	3
							83.06	6
							81.91	3
							81.05	7
							79.91	5
							79.05	7
							77.9	9
							77.04	14
							76.18	2
							75.04	5
							74.18	10
							73.03	5
							72.17	8
							71.31	5
							70.17	13
							69.31	6
							68.16	6
							67.3	6
							66.44	10
							65.3	7
							64.44	14
							63.29	8
							62.44	4
							61.58	13
							60.43	12
							59.57	7
							58.43	18
							57.57	12
							56.71	13
							55.56	17
							54.7	9
							53.56	11
							52.7	25
							51.84	10
							50.69	10
							49.83	22
							48.69	12
							47.83	15
							46.68	25
							45.82	18
							44.96	22
							43.82	27
							42.96	23
							41.81	20
							40.96	21
							40.1	39
							38.95	26
							38.09	22
							36.95	29
							36.09	26
							35.23	43
							34.08	35
							33.22	46
							32.08	46
							31.22	45
							30.36	39
							29.21	65
							28.35	54
							27.21	59
							26.35	73
							25.49	83
							24.34	55
							23.48	77
							22.34	86
							21.48	89
							20.62	91
							19.48	110
							18.62	145
							17.47	145
							16.61	166
							15.47	193
							14.61	234
							13.75	253
							12.6	340
							11.74	399
							10.6	493
							9.74	571
							8.88	769
							7.73	996
							6.87	1485
							5.73	2799
							4.87	9017
							4.01	50424
							2.86	359542
							2	2869027
							0.86	22114831

## Sheet: Figure 1G
Figure 1G.K-mer PCA plot of L2'-identified clusters.
	Cluster	PC1	PC2
	1	-1.25668	2.56244
	1	-1.34066	2.47459
	3	1.03432	-0.360652
	3	1.20234	0.130905
	1	-1.37075	2.75483
	3	0.820346	-0.0980968
	1	-1.02677	2.61409
	3	0.814826	1.57633
	1	-1.21433	2.55497
	3	1.40034	0.160398
	3	1.05138	-0.352519
	1	-1.35491	2.75493
	3	1.17064	0.451708
	3	1.24802	-0.468282
	4	-2.50313	-0.724166
	3	1.0288	1.31377
	3	1.04586	1.3219
	3	0.590651	0.193214
	3	0.944809	-0.743166
	3	1.40715	-0.212718
	3	0.321467	0.474767
	3	1.08953	-0.37965
	3	1.2425	1.20614
	3	0.952422	-0.141047
	1	-0.817375	1.92388
	3	1.10895	-0.535739
	3	1.60196	-0.191652
	3	0.449802	-0.957706
	1	-1.20567	2.55811
	3	0.535443	0.212212
	3	1.2322	-0.222667
	3	1.66952	-0.121156
	3	0.448811	1.05528
	4	-2.89646	-0.782415
	3	0.528957	-0.794233
	3	1.08401	1.29477
	3	0.315947	2.14919
	3	1.06305	-0.404816
	3	1.66282	-0.184104
	5	-0.645156	-1.55511
	4	-2.74656	-0.455743
	3	0.626223	-0.0501346
	6	-0.781746	-0.679942
	3	0.529923	1.88664
	3	0.997906	-0.0363483
	1	-1.49495	2.35216
	3	0.652706	-0.0549763
	3	0.827159	-0.471212
	3	1.6893	-0.188946
	3	1.08283	-0.442598
	3	1.39271	-0.373625
	3	0.996342	-0.418891
	3	0.8905	-0.440869
	3	1.62467	-0.156973
	3	1.63137	-0.0940247
	3	1.11339	-0.0958763
	3	0.620703	1.62429
	3	0.812715	-0.632119
	3	1.03344	-0.418205
	3	0.722726	0.150264
	3	1.07731	1.23183
	3	1.2327	0.203518
	3	0.632926	0.0128137
	3	0.58513	1.86764
	3	0.901459	0.733262
	3	0.768211	0.254963
	3	0.815817	-0.436656
	3	0.627405	1.68724
	3	1.1664	-0.403602
	3	0.622351	-0.12759
	3	1.02979	-0.699212
	3	1.20621	0.20836
	3	1.82801	-0.209788
	3	0.444282	0.716717
	3	1.07116	-0.420309
	1	-1.34514	2.67636
	3	0.65221	-0.481161
	3	1.00459	-0.41226
	3	0.572967	-0.103196
	3	1.21188	-0.298904
	1	-0.931449	2.11627
	3	1.65115	-0.161815
	3	1.05753	1.26961
	3	1.52804	0.0131117
	3	0.661033	-0.837183
	3	1.06564	1.25411
	3	1.62596	-0.219288
	3	1.64304	-0.146322
	4	-2.58961	-0.657045
	3	1.03916	1.25896
	3	1.04468	-0.415467
	3	1.1809	-0.418758
	3	0.821638	1.20321
	3	1.39559	-0.792907
	3	1.2901	-0.523932
	3	1.09767	-0.498758
	3	1.26709	-0.317902
	1	-1.63268	1.70244
	4	-2.65121	-0.650968
	3	1.61431	-0.102158
	3	0.533402	-0.354371
	3	1.58019	-0.175285
	4	-2.6849	0.250172
	3	1.2834	-0.58688
	3	0.609035	1.64658
	3	0.614555	-0.0278454
	3	1.04509	-0.0301436
	1	-0.901356	1.83603
	3	1.62648	-0.157314
	3	1.12949	-0.223419
	3	0.647186	1.61945
	3	1.27482	-0.650361
	14	-1.0591	-0.975412
	3	0.453543	0.431817
	3	0.667519	0.169262
	14	-0.672563	-0.794494
	3	0.646689	1.19326
	3	1.08169	0.224927
	4	-2.84332	-0.794353
	3	1.38009	-0.511232
	4	-2.89384	-0.741108
	4	-2.35146	-0.86392
	3	0.710107	-0.782426
	4	-2.65686	0.261184
	4	-2.81879	-0.760015
	4	-2.5945	0.286301
	1	-1.22051	2.58525
	3	1.47723	-0.259326
	3	1.15404	-0.493096
	1	-1.39594	2.45771
	4	-2.83184	-0.762411
	4	-2.64917	-0.678557
	3	0.626371	1.11703
	4	-1.70707	-0.501848
	1	-1.40719	2.92455
	3	1.30988	-0.591722
	3	1.22064	-0.802856
	3	1.10057	0.188696
	3	1.30211	-0.105075
	5	-0.608059	-1.52406
	3	1.0468	-0.351711
	3	1.22004	-0.0201946
	4	-2.55537	-0.377921
	3	1.02383	-0.298325
	3	1.11543	0.470706
	3	1.01645	1.22428
	3	0.948054	-0.245383
	3	1.04649	-0.415809
	3	1.21292	0.271308
	3	0.749138	0.104582
	3	1.02197	-0.450146
	3	0.333118	-0.680857
	3	1.09425	-0.45206
	3	0.913109	-0.422363
	3	0.784782	-0.0979264
	1	-1.27464	2.64348
	3	0.820251	-0.398816
	1	-1.20536	1.99239
	3	1.40703	-0.215514
	3	1.16552	-0.461155
	3	1.18345	-0.395469
	1	-1.74675	1.89483
	14	-0.744613	-0.533471
	3	0.722123	-0.36357
	3	0.691736	-0.823085
	3	0.638251	-0.979748
	3	1.22161	-0.4226
	3	0.706517	-0.732485
	4	-2.70482	0.25467
	4	-2.83634	-0.428951
	4	-2.63722	-0.709852
	3	1.45101	-0.229237
	3	1.01877	-0.23196
	1	-1.37875	3.01056
	3	0.234835	1.31783
	3	0.364818	-1.00166
	3	1.19513	-0.447766
	3	0.496181	1.64086
	3	1.14148	0.123357
	4	-2.23602	-0.760969
	3	1.40163	-0.204844
	3	1.22894	-0.290771
	4	-2.32793	-0.490533
	1	-1.35566	2.45702
	3	0.743617	1.77901
	3	0.968494	-0.112975
	3	1.20859	-0.164111
	3	0.897754	-0.588328
	1	-1.52024	2.36777
	1	-1.04614	2.3532
	3	0.970383	-0.689823
	3	0.780561	-0.757672
	5	-0.753224	-1.53335
	4	-2.57982	-0.736041
	4	-2.44168	-1.04061
	6	-0.79849	-0.81592
	1	-1.20438	2.55341
	5	-1.1043	0.341587
	4	-2.44228	0.340312
	3	1.3479	-0.249818
	3	0.944791	-0.675069
	1	-1.15765	2.49801
	3	0.499027	0.536516
	6	-1.01628	-0.822081
	4	-2.80344	-0.704979
	1	-1.71666	1.61459
	3	1.42558	-0.406534
	4	-2.51911	-0.568355
	3	0.532368	0.207338
	3	0.959234	-0.514162
	3	0.581878	-1.00066
	1	-1.16351	-0.108834
	3	0.758299	-0.0930847
	4	-2.91375	-0.73661
	1	-1.19262	2.56051
	1	-1.56144	2.56518
	3	1.00472	-0.409464
	14	-0.852587	-0.845477
	5	-1.49564	-1.8161
	3	0.799911	-0.0658412
	3	1.17675	-0.458418
	3	0.523436	0.88019
	3	1.41468	-0.202448
	3	0.756718	0.230708
	4	-2.66965	-0.615133
	3	1.02792	1.25622
	3	1.02749	1.28125
	3	0.704586	0.891997
	3	0.627362	-0.895958
	4	-2.77862	-0.502348
	3	0.88498	1.23355
	3	1.10931	-0.44744
	3	0.587718	0.25861
	3	1.15296	0.155298
	3	1.47519	-0.231737
	3	1.24349	-0.806842
	4	-2.846	-0.714801
	4	-2.8661	-0.709802
	6	-0.749742	-0.851438
	3	0.412395	1.37958
	6	-1.06292	-0.572602
	6	-0.824566	-0.833273
	3	1.03301	-0.393178
	3	1.32913	0.363076
	3	1.47049	-0.182375
	3	1.28741	-0.327175
	14	-0.887882	-0.80925
	4	-2.85639	-0.695685
	4	-2.84147	-0.726161
	4	-2.77859	-0.709349
	3	1.05852	-0.743376
	14	-1.15635	-1.07978
	3	1.42121	0.444234
	3	1.04097	1.25861
	3	1.12121	-0.388428
	3	0.235826	-0.695151
	5	-1.23356	-1.80086
	3	0.433259	1.18397
	3	0.697884	0.829049
	3	0.501702	-0.0335669
	3	0.829769	-0.419413
	3	0.705043	-0.146146
	3	0.327597	0.993566
	3	0.819947	-0.201397
	3	1.26039	-0.38085
	6	-0.809767	-0.692146
	1	-0.587462	1.97552
	3	0.703404	-0.845375
	3	1.70946	-0.123302
	3	1.19455	0.230649
	3	1.45893	-0.762564
	1	-1.37549	2.60375
	3	0.821636	-0.463338
	3	1.54848	0.145519
	3	1.08013	-0.288333
	4	-2.66909	-0.591841
	4	-2.65727	-0.750913
	1	-1.20026	2.47656
	3	0.662505	0.947647
	3	1.00019	-0.433779
	3	1.27278	-0.622771
	3	1.39015	-0.236785
	3	0.95454	-0.233368
	3	0.611349	-0.823431
	3	1.25499	-0.81035
	3	1.19953	-0.388398
	3	0.665478	-0.397321
	6	-1.26458	-1.02137
	3	0.754427	-0.17054
	4	-2.45196	-0.50252
	4	-2.93192	-0.805465
	3	1.23396	-0.0437537
	3	1.57075	-0.200291
	3	0.925625	0.178747
	14	-0.81165	-0.597348
	5	-1.32294	-1.38877
	14	-1.77446	-0.891963
	14	-0.978832	-0.500592
	3	0.686216	0.851338
	6	-1.08802	-0.551181
	3	0.563757	-0.281757
	3	1.59981	-0.152603
	6	-0.844295	-0.771007
	1	-1.5539	2.45067
	3	1.10379	1.22698
	3	0.634527	1.39573
	3	0.990761	-0.458785
	3	0.628603	-0.422605
	4	-2.44683	-0.729192
	3	-0.0500681	1.62814
	3	0.807195	1.0423
	3	0.990821	1.25553
	3	1.70121	-0.129933
	1	-1.15441	2.53746
	1	-1.13144	2.58682
	6	-0.501128	-0.477134
	3	0.614603	-1.01853
	3	1.085	-0.71821
	3	0.266824	-0.541382
	3	1.24061	-0.343068
	3	1.20323	-0.463259
	6	-0.84834	-0.559116
	6	-0.292068	-0.573162
	6	-1.0133	-1.04611
	4	-2.17086	-0.180258
	4	-2.88988	-0.725904
	5	-1.08498	-1.63164
	3	0.729888	-0.850216
	3	0.815595	-1.0514
	4	-2.6567	-0.605146
	4	-2.62861	-0.706459
	4	-2.77657	-0.529938
	1	-1.40277	1.75408
	3	0.932231	-0.058616
	3	0.772123	-0.321639
	4	-2.90143	-0.737013
	5	-1.31626	-1.71062
	3	1.20496	0.172212
	3	1.61343	-0.15971
	3	1.19459	-0.760038
	3	0.746344	-0.0552179
	3	1.2149	-0.485548
	3	0.633777	-0.0765171
	5	-0.716127	-1.5023
	4	-2.86662	-0.814337
	1	-1.46975	2.42841
	3	0.962973	1.56145
	3	0.465098	-0.288638
	3	1.39015	-0.236785
	3	1.59948	-0.244454
	3	1.51229	-0.200687
	3	1.16392	0.219039
	5	-1.3445	-1.74285
	3	1.76284	-0.14927
	3	1.04663	-0.343242
	3	0.421526	-0.891281
	1	-1.36306	2.42996
	4	-2.77176	0.233413
	4	-2.78042	-0.604614
	1	-1.23138	2.48678
	5	-1.22727	-1.70607
	1	-0.766055	1.35382
	3	0.640047	-0.278689
	3	0.6079	-1.08148
	3	1.21452	-0.0123206
	3	0.975165	-0.670553
	3	0.788551	-0.0780118
	5	-0.876431	-1.63409
	4	-2.5221	-0.826919
	4	-2.57667	-0.763841
	4	-3.05239	0.357933
	4	-2.42261	-0.829005
	4	-2.70893	-0.734712
	5	-0.741527	-1.28437
	3	0.840065	1.0094
	3	0.200569	-1.01617
	3	-0.313167	-0.799877
	3	1.16615	-0.7876
	3	1.211	-0.356456
	5	-0.980029	-1.57984
	4	-2.99864	-0.217263
	1	-1.29493	2.43556
	6	-0.226788	-0.537457
	3	0.891721	1.1566
	3	1.79986	-0.341145
	3	1.27173	-0.564591
	3	0.830266	0.00677224
	3	1.12561	-0.183634
	3	1.17857	-0.458759
	4	-2.85075	-0.629085
	4	-2.8658	-0.730096
	14	-0.886555	-0.828123
	1	-1.17937	1.98221
	3	1.63797	-0.179733
	3	1.57633	-0.160397
	3	0.788246	0.119406
	3	1.28687	-0.385691
	14	-0.783598	-0.812009
	5	-0.984499	-1.61233
	4	-3.08334	-0.184448
	4	-2.71045	-0.0299503
	3	0.634524	-0.270815
	3	0.395174	-0.929047
	3	1.613	-0.134684
	3	1.89183	-0.306798
	3	0.828074	-0.911899
	4	-3.05257	-0.976325
	4	-2.50423	-0.531563
	1	-1.24252	2.55903
	14	-1.3576	-0.895081
	3	0.524952	0.274539
	6	-0.61581	-0.98399
	4	-2.92988	-0.833054
	5	-1.26436	-1.73712
	14	-0.763284	-0.784481
	3	0.0290437	1.38808
	3	0.985241	1.21564
	6	-0.923838	-0.769749
	3	1.14375	-0.0232628
	3	1.00471	-0.839881
	3	0.713003	0.27396
	3	0.990275	-0.57037
	3	0.953711	-0.506288
	3	0.367902	-0.738101
	14	-0.498401	-0.989369
	1	-1.34766	2.43462
	4	-2.92816	-0.461612
	4	-2.35415	-0.688443
	4	-2.83899	-0.746406
	4	-2.65528	-0.701747
	4	-2.9664	-0.597787
	6	-0.996459	-0.901137
	3	0.623082	1.25182
	3	0.561492	-0.135138
	3	1.03055	-0.361166
	3	1.3006	0.125723
	3	0.496894	-1.04461
	14	-0.765487	-0.774815
	4	-2.6818	-0.785251
	3	0.0474141	1.42874
	3	0.724367	0.824207
	3	1.49471	-0.431062
	3	1.12284	-0.501735
	3	0.765001	-0.0301365
	3	1.13227	-0.476729
	5	-0.491142	-1.51812
	4	-2.45931	-0.783683
	14	-0.887556	-0.556135
	14	-0.84131	-0.969251
	14	-0.791475	-0.780415
	1	-1.29493	2.43556
	3	0.689312	0.765569
	3	0.994674	1.24064
	3	0.230306	0.979273
	3	0.549498	-0.481914
	3	1.04151	-0.701751
	3	1.43003	-0.0495015
	3	1.89727	-0.135681
	3	1.62623	-0.116508
	3	1.00544	-0.631184
	3	1.18789	-0.822986
	3	0.590029	-0.0171487
	5	-1.08242	-1.72762
	4	-2.42828	0.281428
	4	-2.86937	-0.447003
	6	-0.394112	-0.481796
	14	-1.30749	-1.15302
	3	0.703389	-0.248346
	3	1.21987	-0.59964
	3	0.208255	-0.139088
	3	1.21009	-0.0544605
	3	1.4371	-0.113691
	3	1.21488	-0.396241
	3	0.746631	-0.0707955

## Sheet: Figure 1H
Figure 1H. FNBA assay of top candidates identified from various L2' selection clusters (Fluorescence intensity [a.u] measured at 633ex/678em).
	Cluster	1							3											4				5		6	14		Other
	Candidate	1	3	6	8	10	13	25	4	5	7	9	11	12	14	18	23	26	28	15	16	27	29	17	21	22	19	20	2	24
	Replicate 1	24453	19592	38120	30377	37369	18887	22931	1363	2025	2896	635	5163	3434	3638	2893	2783	3165	3702	771	1547	1785	2000	1146	2742	4106	2290	2043	954	1338
	Replicate 2	21320	17569	37723	29838	34817	17891	29773	1216	674	2820	1287	5469	4114	5096	3251	4010	4864	3926	2097	1563	1520	1485	2134	2705	4270	2239	2994	1159	2309

## Sheet: Figure 1I
Figure 1I.Quantification of NGS reads and sequences of L2'-identified clusters.
	Cluster	Number of reads	Number of sequences
	1	5553.58	45
	2	594.28	4
	3	31155.5	302
	4	5770.39	70
	5	1377.3	19
	6	1381.88	19
	7	328.787	2
	8	390.936	4
	9	240.003	2
	10	361.723	4
	11	324.778	4
	12	475.997	6
	13	416.426	5
	14	1295.39	19
	15	516.093	7
	16	604.018	8
	17	800.774	11
	18	108.259	1
	19	95.6576	1
	20	771.275	11

## Sheet: Figure 2A
Figure 2A. FNBA assay showing target specificity of HIR-6 and HIR-8 to HIR (Fluorescence intensity [a.u] measured at 633ex/678em).
			Aptamer	HIR-6					HIR-8
			Protein	No protein	HIR	IGF-1 R	HIV-CP24	CPA	No protein	HIR	IGF-1 R	HIV-CP24	CPA
		Experiment 1	Replicate 1	158	38668	325	330	238	186	34702	259	336	184
			Replicate 2	0	39375	538	705	118	211	31127	655	2666	54
			Replicate 3	0	38250	521	505	54	826	34378	335	185	212
		Experiment 2	Replicate 1	84	42577	168	176	0	378	33606	314	184	155
			Replicate 2	60	43238	42	97	215	112	36714	150	0	36
			Replicate 3	112	39535	129	83	140	67	35778	337	236	226

## Sheet: Figure 2B
Figure 2B. HIR-6 and HIR-8 sequence specificity to HIR compared to scrambled sequence (HIR_SC, shared for both aptamers) and unmodified sequences (HIR-6_N and HIR-8_N) using FNBA assay (Fluorescence intensity [a.u] measured at 633ex/678em).
		Aptamer	HIR-6		HIR-6/HIR-8	HIR-8
		DNA	Modified	Unmodified	Scrambled	Modified	Unmodified
	Experiment 1	Replicate 1	38668	100	241	34702	546
		Replicate 2	39375	0	127	31127	560
		Replicate 3	38250	2	174	34378	530
	Experiment 2	Replicate 1	42577	269	356	33606	693
		Replicate 2	43238	436	601	36714	232
		Replicate 3	39535	288	292	35778	671

[truncated: 50 more sheets: Figure 2C, Figure 2D, Figure 2E, Figure 2F, Figure 3A, Figure 3B, Figure 3C, Figure 4A, Figure 4B, Figure 4C, Figure 6E, Supplementary Fig. 10, Supplementary Fig. 11, Supplementary Fig. 12, Supplementary Fig. 13, Supplementary Fig. 14, Supplementary Fig. 15, Supplementary Fig. 16, Supplementary Fig. 17, Supplementary Fig. 18 …]
